# Supplementary material for: Can big data reduce urban environmental pollution? Evidence from China’s digital technology experimental zone
Source: PLoS One. 2024 Oct 16;19(10):e0288429. doi: 10.1371/journal.pone.0288429 (PMC11482696; doi:10.1371/journal.pone.0288429)
Supplement: S1 File — (ZIP) [file pone.0288429.s001.zip]

Archive with 8 entries (7 files):
- data collection/
- __MACOSX/._data collection
- data collection/Big data and environmental pollution.do
- __MACOSX/data collection/._Big data and environmental pollution.do
- data collection/Big data and environmental pollution.dta
- __MACOSX/data collection/._Big data and environmental pollution.dta
- data collection/Data of Placebo test.dta
- __MACOSX/data collection/._Data of Placebo test.dta
