# Supplementary material for: Can big data reduce urban environmental pollution? Evidence from China’s digital technology experimental zone
Source: PLoS One. 2024 Oct 16;19(10):e0288429. doi: 10.1371/journal.pone.0288429 (PMC11482696; doi:10.1371/journal.pone.0288429)
Supplement: S1 File — (ZIP) [file pone.0288429.s001.zip › data collection/Big data and environmental pollution.do]

*线性插值（也对2020年进行插值处理）
gen gdp2004= gdp if year==2004
replace gdp2004=gdp2004[_n-1]*gdpi/100 if mi(gdp2004)
sort city year 
by city: ipolate 工业二氧化硫排放量_吨  year, gen(v1) epolate 
by city: ipolate 工业废水排放量_万吨  year, gen(v2) epolate 
by city: ipolate 工业烟尘排放量_吨   year, gen(v3) epolate 
by city: ipolate 人均地区生产总值_元   year, gen(人均地区生产总值_元1) epolate 
by city: ipolate 单位面积人口数   year, gen(单位面积人口数1) epolate 
by city: ipolate 地方财政一般预算内收入   year, gen(地方财政一般预算内收入1) epolate 
by city: ipolate 地方财政一般预算内支出   year, gen(地方财政一般预算内支出1) epolate 
by city: ipolate   科学支出  year, gen(科学支出1) epolate 
by city: ipolate   教育支出  year, gen(教育支出1) epolate 
winsor2 v* ,replace cuts(1 99)
replace v2=0 if v2<0
replace v3=0 if v3<0
winsor2 v*,replace cuts(1 99)
*设置控制变量
gen lgdp=ln(人均地区生产总值_元1)
gen fd=地方财政一般预算内收入1/地方财政一般预算内支出1
gen fdi=实际利用外资额占GDP之比_线性插值
gen fin=金融发展
gen pop=人口规模
gen kj=科学支出1/地方财政一般预算内支出1
gen inte=ln(每百人互联网宽带接入用户数)
gen den=单位面积人口数1
*设置细分指标
gen lso2=ln(v1/10000)
gen lwater=ln( v2)
gen lsmoke=ln( v3/10000)
gen lpm25=ln(年度PM2_5均值)
winsor2 lso2 lwater lsmoke h lgdp fin pop kj inte fdi 产业结构 den fd,replace cuts(1 99)
**基准回归（考虑到2020缺失废水和烟尘排放数据，因此将年份定为2011-2019）
keep if year<=2019 
asdoc sum h lso2 lwater lsmoke 国家级大数据综合试验区 fin pop fd 产业结构 inte 
reghdfe  h  国家级大数据综合试验区 ,absorb(city year) vce(r)
est store r1
reghdfe  h  国家级大数据综合试验区 fin pop fd 产业结构 inte ,absorb(city year) vce(r)
est store r2
reghdfe  lso2 国家级大数据综合试验区  fin pop fd 产业结构 inte,absorb(city year) vce(r)
est store r3
reghdfe  lwater 国家级大数据综合试验区  fin pop fd 产业结构 inte ,absorb(city year) vce(r)
est store r4
reghdfe  lsmoke 国家级大数据综合试验区  fin pop fd 产业结构 inte ,absorb(city year) vce(r)
est store r5
esttab r1 r2 r3 r4 r5 using jizhun.rtf,replace star(* 0.1 ** 0.05 *** 0.01)  b(%80.3f) t(%80.3f) r2 mtitles() compress 
outreg2 [r1 r2 r3 r4 r5]  using diff2.doc, replace dec(4) 
**稳健性检验
*平行趋势检验
gen birth_date=0
replace birth_date=2015 if 所属省份=="贵州省"
replace birth_date=2016 if 所属省份=="北京市"|所属省份=="广东省"|所属省份=="河北省"|所属省份=="河南省"|所属省份=="辽宁省"|所属省份=="内蒙古自治区"|所属省份=="上海市"|所属省份=="天津市"|所属省份=="重庆市"
replace birth_date=. if birth_date==0
gen distance=year-birth_date
tab distance
replace distance=-5 if distance<-5
replace distance=4 if distance>4
gen treat=0
replace treat=1 if 所属省份=="北京市"|所属省份=="广东省"|所属省份=="河北省"|所属省份=="河南省"|所属省份=="辽宁省"|所属省份=="内蒙古自治区"|所属省份=="上海市"|所属省份=="天津市"|所属省份=="重庆市"|所属省份=="贵州省"
*第一步，生成变量d_j、dj、current。
*（1）生成d_j，假设你在“tab distance, missing”中发现，distance最小值是-4，那么生成过程如下：
forvalues i=1/5{ 
gen d_`i'  = 0 
replace d_`i'  = 1 if treat== 1 & distance== -`i'
}
*（2）生成dj，假设你在“tab distance, missing”中发现，distance最大值是5，那么生成过程如下：
forvalues i=1/4{ 
gen d`i'  = 0 
replace d`i'  = 1 if treat== 1 & distance== `i'
}
*（3）生成current。
gen current  = 0
replace current = 1 if treat== 1 & distance== 0
*回归法进行平行趋势检验：d_1为基期
drop d_1
reghdfe h d_5 d_4 d_3 d_2  current d1 d2 d3 d4  fin pop fd 产业结构 inte,absorb(year city) vce(r)
coefplot, levels(90) keep(d_5 d_4 d_3 d_2 current d1 d2 d3 d4 ) vertical coeflabels( d_5 ="-5" d_4 = "-4" d_3 = "-3" d_2 = "-2"  d_1 = "-1" current = "0" d1 = "1" d2 = "2" d3 = "3" d4 = "4" ) yline(0,lcolor(edkblue*0.8)) ylabel(, labsize(small) angle(horizontal) nogrid) xline(5, lwidth(vthin) lpattern(dash) lcolor(teal)) ylabel(,labsize(*0.75)) xlabel(,labsize(*0.75)) ytitle("Dynamic effects of policies", size(small)) xtitle(" National comprehensive pilot zone for big data", size(small)) addplot(line @b @at) ciopts(lpattern(solid) recast(rcap) msize(medium)) msymbol(circle_hollow) scheme(s1mono) plotregion(style(none)) graphregion(color(white))

*psm did 
global xlist"fin pop fd 产业结构 inte"
cd D:\论文代码
forvalues i= 2011(1)2019{
preserve
cap keep if year == `i'
set seed 0001
cap gen tmp=runiform()
cap sort tmp
psmatch2 treat $xlist,out(h) n(1) ate ties logit common 
cap pstest $xlist,both
cap gen common=_support
cap drop if common == 0
cap save `i'.dta,replace
restore
}
use 2011.dta,clear
forvalues j= 2012(1)2019{
cap append using `j'.dta
}
reghdfe  h  国家级大数据综合试验区 fin pop fd 产业结构 inte,absorb(city year) vce(r)
est store w1
outreg2 [w1]  using stable2.doc, replace dec(4)

set seed 0001
gen tmp=runiform()
sort tmp
psmatch2 treat $xlist,out(h) n(1) ate ties logit common 
pstest $xlist,both graph
cap gen common=_support
cap drop if common == 0
reghdfe  h  国家级大数据综合试验区 fin pop fd 产业结构 inte,absorb(city year) vce(r)


*安慰剂检验
set mat 500
mat b = J(500,1,0)
mat se = J(500,1,0)
mat p = J(500,1,0)
forvalues i = 1/500{
 use "C:\Users\Administrator\Desktop\安慰剂数据.dta",clear
 keep if year==2011
 sample 81,count
 keep city
 save matchcity.dta,replace
 merge m:m city using "C:\Users\Administrator\Desktop\安慰剂数据.dta"
 drop treat
 gen treat=(_merge==3)
 save matchcity`i'.dta,replace
 use "C:\Users\Administrator\Desktop\安慰剂数据.dta",clear
 bsample 1,strata(city)
 keep year
 save matchyear.dta,replace
 mkmat year,matrix(sampleyear)
 use matchcity`i'.dta,replace
 gen time=0
 foreach j of numlist 1/283 {
 replace time = 1 if (new_id == `j' & year >= sampleyear[`j',1])
 }
 gen x=time*treat
 drop _merge
 merge m:m city year using C:\Users\Administrator\Desktop\安慰剂数据.dta
sort city year
drop if _merge==2
drop _merge
 qui reghdfe h  x fin pop fd 产业结构 inte ,absorb(city year) vce(r)
mat b[`i',1]=_b[x]
 mat se[`i',1]=_se[x]
 mat b[`i',1] = _b[x]
 mat se[`i',1] = _se[x]
 scalar df_r = e(N) - e(df_m) -1
 mat p[`i',1] = 2*ttail(df_r,abs(_b[x]/_se[x]))
}
svmat b, names(coef)
svmat se, names(se)
svmat p, names(pvalue)
***删除空值并加标签
drop if pvalue1 == .
label var pvalue1 p值
label var coef1 估计系数
twoway (scatter pvalue1 coef, xlabel(-0.05(0.01)0.025)  ylabel(, labsize(small) angle(horizontal) nogrid) yline(0,lwidth(vthin) lpattern(dash) lcolor(black)) xline(-0.043,lwidth(vthin) lpattern(dash) lcolor(black)) xtitle( Estimation coefficients) ytitle(P value) msymbol(smcircle_hollow) mcolor(bule)  plotregion(style(none)) graphregion(color(white)))(kdensity coef1) 
forvalue i=1/500 {
 erase C:\Users\Administrator\Documents\matchcity`i'.dta
 }
 
*排除其他政策干扰
*低碳城市政策
reghdfe  h  国家级大数据综合试验区 lgdp fin pop 产业结构 inte if 最早试点年份==.,absorb(city year) vce(r)
est store w2
*宽带中国政策
bys city :egen x=sum(宽带中国试点)
reghdfe  h  国家级大数据综合试验区 lgdp fin pop 产业结构 inte if x==0,absorb(city year) vce(r)
est store w3
outreg2 [r1 r2]  using stable2.doc, replace dec(4)
*缩尾处理
winsor2 lso2 lwater lsmoke h lgdp fin pop kj inte fdi 产业结构 den,replace cuts(5 95)
reghdfe  h  国家级大数据综合试验区 lgdp fin pop 产业结构 inte ,absorb(city year) vce(r)
est store w6
*控制遗漏变量（fdi kj）
reghdfe  h  国家级大数据综合试验区 lgdp fin pop 产业结构 inte fdi kj ,absorb(city year) vce(r)
est store w4
*高维固定效应+聚类标准误
encode city,gen(city1)
reghdfe  h  国家级大数据综合试验区 lgdp fin pop 产业结构 inte ,absorb(city year 所属省份 ) vce(cluster city)
est store w5
esttab w1 w2 w3 w4 w5 w6 using jizhun.rtf,replace star(* 0.1 ** 0.05 *** 0.01)  b(%80.3f) t(%80.3f) r2 mtitles() compress
**异质性分析
***老工业基地
gen m1=0
gen 城市=city
replace m1=1 if  城市=="张家口"|城市=="唐山"|城市=="保定"|城市=="邢台"|城市=="邯郸"|城市=="承德"|城市=="大同"|城市=="阳泉"|城市=="长治"|城市=="晋中"|城市=="临汾"|城市=="包头"|城市=="赤峰"|城市=="鞍山"|城市=="抚顺"|城市=="本溪"|城市=="锦州"|城市=="营口"|城市=="阜新"|城市=="辽阳"|城市=="铁岭"|城市=="朝阳"|城市=="盘锦"|城市=="葫芦岛"|城市=="吉林"|城市=="四平"|城市=="辽源"|城市=="通化"|城市=="白山"|城市=="白城"|城市=="齐齐哈尔"|城市=="牡丹江"|城市=="佳木斯"|城市=="大庆"|城市=="鸡西"|城市=="伊春"|城市=="徐州"|城市=="常州"|城市=="镇江"|城市=="淮北"|城市=="蚌埠"|城市=="淮南"|城市=="芜湖"|城市=="马鞍山"|城市=="安庆"|城市=="九江"|城市=="景德镇"|城市=="萍乡"|城市=="淄博"|城市=="枣庄"|城市=="开封"|城市=="洛阳"|城市=="平顶山"|城市=="安阳"|城市=="鹤壁市"|城市=="新乡市"|城市=="焦作"|城市=="南阳"|城市=="黄石"|城市=="襄阳"|城市=="荆州"|城市=="宜昌"|城市=="十堰"|城市=="荆门"|城市=="株洲"|城市=="湘潭"|城市=="衡阳"|城市=="岳阳"|城市=="邵阳"|城市=="娄底"|城市=="韶关"|城市=="茂名"|城市=="柳州"|城市=="桂林"|城市=="自贡"|城市=="攀枝花"|城市=="泸州"|城市=="德阳"|城市=="绵阳"|城市=="内江"|城市=="乐山"|城市=="宜宾"|城市=="遵义"|城市=="安顺"|城市=="六盘水"|城市=="宝鸡"|城市=="咸阳"|城市=="铜川"|城市=="天水"|城市=="嘉峪关"|城市=="金昌"|城市=="白银"|城市=="玉门"|城市=="石嘴山"|城市=="克拉玛依"|城市=="北京"|城市=="天津"|城市=="上海"|城市=="重庆"|城市=="石家庄"|城市=="太原"|城市=="沈阳"|城市=="大连"|城市=="长春"|城市=="哈尔滨"|城市=="南京"|城市=="合肥"|城市=="南昌"|城市=="济南"|城市=="郑州"|城市=="武汉"|城市=="长沙"|城市=="成都"|城市=="贵阳"|城市=="昆明"|城市=="西安"|城市=="兰州"|城市=="西宁"|城市=="银川"|城市=="乌鲁木齐"
reghdfe  h  国家级大数据综合试验区 lgdp fin pop 产业结构 inte if m1==0,absorb(城市 year) vce(r)
est store r1
reghdfe  h  国家级大数据综合试验区 lgdp fin pop 产业结构 inte if m1==1,absorb(城市 year) vce(r)
est store r2
outreg2 [r1 r2]  using diff1.doc, replace dec(4)
xi:bdiff,group(m1) model(reghdfe  h  国家级大数据综合试验区 lgdp fin pop 产业结构 inte,absorb(城市 year) vce(r)) reps(1000) bs first detail
**数字经济发展好差
gen m2=0 if 数字经济异质性<0.0628292
replace m2=1 if 数字经济异质性>=0.0628292
reghdfe  h  国家级大数据综合试验区 lgdp fin pop 产业结构 inte if m2==0,absorb(city year) vce(r)
est store r3
reghdfe  h  国家级大数据综合试验区 lgdp fin pop 产业结构 inte if m2==1,absorb(city year) vce(r)
est store r4
outreg2 [r1 r2]  using diff1.doc, replace dec(4)
xi:bdiff,group(m2) model(reghdfe  h  国家级大数据综合试验区 lgdp fin pop 产业结构 inte,absorb(city year) vce(r)) reps(1000) bs first detail
**能源效率
gen lntfp=ln(地区生产总值万元/总吨标煤万吨)
gen m3=0
replace m3=1 if lntfp>= 12.07917 
reghdfe  h  国家级大数据综合试验区 lgdp fin pop 产业结构 inte if m3==0,absorb(city year) vce(r)
est store r5
reghdfe  h  国家级大数据综合试验区 lgdp fin pop 产业结构 inte if m3==1  ,absorb(city year) vce(r)
est store r6
outreg2 [r1 r2]  using diff1.doc, replace dec(4)
xi:bdiff,group(m3) model(reghdfe  h  国家级大数据综合试验区 lgdp fin pop 产业结构 inte,absorb(city year) vce(r)) reps(1000) bs first detail

esttab r1 r2 r3 r4 r5 r6 using jizhun.rtf,replace star(* 0.1 ** 0.05 *** 0.01)  b(%80.3f) t(%80.3f) r2 mtitles() compress

*设置控制变量
**机制
*公众环境关注度
gen 环境关注=ln(总指数环境污染年均值)
gen 环境关注国=环境关注*国家级大数据综合试验区
gen 雾霾关注=ln(总指数雾霾年均值)
gen 雾霾关注国=雾霾关注*国家级大数据综合试验区
reghdfe h 环境关注  环境关注国 国家级大数据综合试验区 lgdp fin pop 产业结构 inte,absorb(city year) vce(r)
est store r2
reghdfe h 雾霾关注  雾霾关注国 国家级大数据综合试验区 lgdp fin pop 产业结构 inte,absorb(city year) vce(r)
est store r3
*绿色技术创新
gen gz=ln((绿色发明+绿色实用新型)/年末户籍人口万人)
gen gi=ln(绿色发明/年末户籍人口万人)
gen gn=ln(绿色实用新型/年末户籍人口万人)
winsor2 gi gn gz,replace cuts(1 99)
gen 发明国=gi*国家级大数据综合试验区
gen 实用国=gn*国家级大数据综合试验区
gen 总国=gz*国家级大数据综合试验区
reghdfe  h gz 总国 国家级大数据综合试验区 lgdp fin pop 产业结构 inte ,absorb(city year) vce(r)
est store r2
reghdfe  h gi 发明国 国家级大数据综合试验区 lgdp fin pop 产业结构 inte ,absorb(city year) vce(r)
est store r3
reghdfe   h gn 实用国 国家级大数据综合试验区 lgdp fin pop 产业结构 inte,absorb(city year) vce(r)
est store r4
esttab r1 r2 r3 r4 r5 using jizhun.rtf,replace star(* 0.1 ** 0.05 *** 0.01)  b(%80.3f) t(%80.3f) r2 mtitles() compress cons
**新型城镇化
winsor2 分项熵值  人口城镇化 经济城镇化 社会城镇化 环境城镇化,replace cuts(1 99)
gen h国=h*国家级大数据综合试验区
reghdfe  分项熵值  h  lgdp fin pop 产业结构 inte ,absorb(city year) vce(r)
est store r1
reghdfe 分项熵值 h国 h 国家级大数据综合试验区 lgdp fin pop 产业结构 inte ,absorb(city year) vce(r)
est store r2
reghdfe  城镇化主成分 h   lgdp fin pop 产业结构 inte ,absorb(city year) vce(r)
est store r3
reghdfe 城镇化主成分 h国 h 国家级大数据综合试验区 lgdp fin pop 产业结构 inte ,absorb(city year) vce(r)
est store r4
esttab r1 r2 r3 r4 using jizhun.rtf,replace star(* 0.1 ** 0.05 *** 0.01)  b(%80.3f) t(%80.3f) r2 mtitles() compress cons
